# Supplementary material for: A Genetic Dissection of Natural Variation for Stomatal Abundance Traits in Arabidopsis
Source: Front Plant Sci. 2019 Nov 11;10:1392. doi: 10.3389/fpls.2019.01392 (PMC6859887; doi:10.3389/fpls.2019.01392)
Supplement: Supplementary file 5 [file Table_1.xlsx]

## Sheet: S1
Marker	Chromosome	Physical	Marker	Primer-F	Primer-R	Ler	Ll-0	Reference
	number	position (Mb)	class			allele size	allele size
F19P19	1	1.157	Micro	CCACgTAggTCAAgAAgAAgAAg	TgTCTgCTgCgATAgAgAgAg	191	185	http://www.arabidopsis.org
F14J9	1	3.0886	Indel	CgCAATAACTCgACCggTAAg	TTTCACATgCACTCTCgCCTTTC	180	220	Sánchez-Bermejo et al., 2012
F7A19	1	4.8514	Indel	TgTTgAGCAgCATAgAggC	AggTggATCgACTgTgAgg	285	300	Sánchez-Bermejo et al., 2012
F6F9	1	6.9211	Indel	TCgCATAAACAAAgTAAgC	CCAAgATTCCAAgTTCAC	190	200	Sánchez-Bermejo et al., 2012
AthSO392	1	10.8602	Micro	TTTggAgTTAgACACggATCTg	gTTgATCgCAgCTTgATAAgC	156	142	Bell and Ecker, 1994
T27K12	1	15.924	Micro	ggACAACgTCTCAAACggTT	ggAggCTATACgAATCTTgACA	152.7	185	Bell and Ecker, 1994
T12P18	1	23.738	Indel	gggAgAgTgCgAAAATggCT	TgAgACTgAgACCggTAAAgAgCT	159	165	Sánchez-Bermejo et al., 2012
MSAT1.13	1	25.823	Micro	CAACCACCAggCTC	gTCAAACCAgTTCAATCA	205.3	220	Loudet et al., 2002
ERECTA	2	11.209	dCAPS (HindIII)	TggTAgCCTCTgggATCTTC	CTTgTgCTgCACCATAAgCT	148+20	168	present work
F17A22-41	2	19.555	Indel	gTgAAgAAgCCTAAgATCAAgg	CATCCATCTgAACCAACAACC	325	366	present work
MUTE	3	1.848	dCAPS(BsaBI)	gCAgCTCgTAAAgATgATCTCT	TAgTTCTATAACACCAAATTCCATC	221	199+21	present work
F2103	3	2.408	Indel	gAgAAATggTggTgTggC	AAATggAggTACGTgAATgAAC	210	230	Sánchez-Bermejo et al., 2012
MJG9-36	3	4.228	Indel	CgAAgAgACCgAgTTggAATAgT	gATACCTCTTCCTTTCTgCTCTCTTT	280	300	Sánchez-Bermejo et al., 2012
NT204	3	5.57	Micro	TggAAgCTCTAgAAACgATCg	ACCACCTAAACCgAgAATTgg	122	145	Bell and Ecker, 1994
MGL6-53	3	5.6	Indel	TATATCATCAggggggATTTg	CCTTTggAgATgCTCTTACg	584	531	Sánchez-Bermejo et al., 2012
MGD8-9	3	5.915	Indel	CAgCATCACCATCACTTCC	CTCTCTCgTTTCAACAAATCC	230	221	present work
MRC8-13	3	6.187	Indel	CATAATTCACTCCCCAgTCC	TTCCgAACAAgAATCCTTCC	162	175	present work
MVI11-15	3	6.678	Indel	TTgACgTTgCCCAATTTgTg	gTCACTAgTCgTATTCgAg	200	215	present work
MQC12	3	7.095	Indel	CACCTATTgCTCTCATTATTTg	TCgACCCATTgTATTgATTC	195	200	Mendez-Vigo et al. 2010
CAP.7.3	3	7.307	CAPS (HinfI)	AAACAAgCTTTTgAgTgTTACTgA	TCACTgACATCTCTTggCTCTT	467	400+67	present work
MKK5	3	7.447	dCAPS (Cac81)	ggTTTCCTTTTgCTgCgAg	CACCggTAgCTTTAAgTATg	181+20	201	present work
MIL23-11	3	7.62	Indel	ACCAACgTgAAAgATCTACC	CCATTTCTgTTgAAggAAgTAg	178	189	present work
MCB17-17	3	7.92	Indel	CgAAAgTTCTgAAATgAATgg	gTCTTCTTAAAggAATTgTCAC	282	299	present work
FAMA	3	8.261	Indel	TCCAATAgTTgAAgCTgAAgCA	ggggATTTCAATTTCCCTTg	227	221	present work
T5J17-19	4	18.514	Indel	AgCACACAgAgATATCGAAAAA	CTTTgCTTTCACTgCCTCTTT	264	271	present work
nga139	5	8.428	Micro	AgAgCTACCAgATCCgATgg	ggTTTCgTTTCACTATCCAgg	132	152	Bell and Ecker, 1994
