# Supplementary material for: A Genetic Dissection of Natural Variation for Stomatal Abundance Traits in Arabidopsis
Source: Front Plant Sci. 2019 Nov 11;10:1392. doi: 10.3389/fpls.2019.01392 (PMC6859887; doi:10.3389/fpls.2019.01392)
Supplement: Supplementary file 6 [file Table_2.xlsx]

## Sheet: S2
	Cloning primers
	Name	Sequence
	MKK5.fw	CCACGCTCTTTCCATCAAC
	MKK5.rv	TACCCCAATCACAAACCACA
	Sequencing primers
	MKK5 SEQ1	CAACACTTCTTAAGATCTCG
	MKK5 SEQ2	CGAGATCTTAAGAAGTGTTG
	MKK5 SEQ3	CGCTAAAAGCTTATCCGAGC
	MKK5 SEQ4	CGTCATATCGTTCATCGTG
	MKK5 SEQ5	GCTGTGAGTAGACAAGGTG
	qPCR primers
	qPCR ACT2 Fw	TCTTCCGCTCTTTCTTTCCAAGC
	qPCR ACT2 Rv	ACCATTGTCACACACGATTGGTTG
	qPCR AGB1 Fw	CTGCGTATGCGAGCAACAAC
	qPCR AGB1 Rv	AGGCACTTCCATCTGCTGAC
	qPCR AGL16 Fw	TGGCTGAGCTGAAGATGGACA
	qPCR AGL16 Rv	ACCTCCACAAGAAAGTAAACC
	qPCR EPF2 Fw	ACGTAGTACTTGCTTCCTATCATTTCT
	qPCR EPF2 Rv	GCGTACAAACTTCGTCATGTTTA
	qPCR ER Fw	GACTTCAGAGGAGGGAGCAAC
	qPCR ER Rv	TTGTTCACATCTTTGAATGACTTCT
	qPCR ERL1 Fw	CGCATAACTTGCGGGAATTTG
	qPCR ERL1 Rv	AGTCCTTGTGCAGCTCCAACC
	qPCR GPA1 Fw	AAGGCCAGCCTCCAGTAA
	qPCR GPA1 Rv	AGAAGTTTGAGGAGTTATATTACCAG
	qPCR miR824 Fw	CTCTTGCTGCGTAGGGTTCCC
	qPCR miR824 Rv	ATCTCCCCACTCCCCAATTTT
	qPCR MKK4 Fw	GGTGGCTCTAGTGGATCTGC
	qPCR MKK4 Rv	GGAGCTGTTAGTGTTCGTTGA
	qPCR MKK5 Fw	GAATCATGGTCGTTACGATGG
	qPCR MKK5 Rv	CCAAGATACTAACACCTAAACTCCAA
	qPCR SDD1 Fw	TGCTCTTATCCGGTCTGCAT
	qPCR SDD1 Rv	ATCAATGCGGATTTGATTGC
	qPCR SPCH Fw	GCTGCTCTTGAAGATTTGGCTCT
	qPCR SPCH Rv	TTCTGCACTTAGTTGGCACTCAAT
	qPCR TMM Fw	GATTGTGTGATGCAGAAACGTC
	qPCR TMM Rv	TCTTCTTCTCATGATAGGTGCTGGA
	qPCR UBQ10 Fw	CACACTCCACTTGGTCTTGCGT
	qPCR UBQ10 Rv	TGGTCTTTCCGGTGAGAGTCTT
