# Supplementary material for: A Genetic Dissection of Natural Variation for Stomatal Abundance Traits in Arabidopsis
Source: Front Plant Sci. 2019 Nov 11;10:1392. doi: 10.3389/fpls.2019.01392 (PMC6859887; doi:10.3389/fpls.2019.01392)
Supplement: Supplementary file 7 [file Table_3.xlsx]

## Sheet: S3
RIL	SI	SD	PD
LLL-1	14.9248	43.3231	241.59
LLL-2	19.7941	102.956	414.883
LLL-3	18.5343	65.2396	282.365
LLL-4	16.3476	47.0183	246.942
LLL-5	14.8756	37.7166	215.087
LLL-6	16.1765	33.6391	174.312
LLL-7	15.12	34.6585	194.19
LLL-8	18.8767	77.7268	334.353
LLL-9	15.9315	47.7829	250.382
LLL-10	17.2284	67.8899	326.3
LLL-11	19.5101	87.5382	355.122
LLL-12	16.3653	56.8298	283.894
LLL-13	19.6994	74.9235	305.81
LLL-14	17.5491	50.2039	237.258
LLL-15	17.4298	53.5168	250.765
LLL-16	18.0771	66.7686	302.243
LLL-18	19.3814	67.788	282.875
LLL-19	15.2308	39.7554	216.82
LLL-20	19.7734	100.408	410.805
LLL-21	15.3839	45.8716	251.07
LLL-22	18.2791	76.9623	343.782
LLL-23	15.0003	53.8226	302.752
LLL-24	16.1198	52.4975	270.642
LLL-25	15.2939	34.6585	191.641
LLL-26	17.889	81.8043	380.479
LLL-27	15.3883	38.6086	212.156
LLL-28	20.1672	107.951	427.523
LLL-29	15.7898	57.3394	306.193
LLL-30	18.507	111.621	508.41
LLL-31	15.1659	43.1957	240.061
LLL-32	18.7237	59.633	255.861
LLL-33	15.681	48.9297	262.997
LLL-34	15.0885	46.6361	262.997
LLL-35	15.1136	34.4037	191.896
LLL-36	18.0389	58.6137	266.055
LLL-37	21.2426	87.9205	324.159
LLL-38	19.2247	108.053	458.716
LLL-39	18.9866	79.5107	336.901
LLL-40	20.9986	100.917	379.969
LLL-41	13.3317	37.0795	240.826
LLL-42	18.0748	69.8267	316.514
LLL-43	17.9131	90.9786	415.52
LLL-44	12.9761	34.7859	231.269
LLL-46	19.5999	97.4771	405.199
LLL-47	19.6012	93.2722	382.263
LLL-48	14.328	34.0214	204.511
LLL-53	19.7784	78.7462	318.425
LLL-54	19.4855	83.3333	344.801
LLL-55	15.997	48.6748	255.097
LLL-56	13.6032	35.9327	225.917
LLL-57	17.9157	75.4332	346.585
LLL-58	15.4927	41.2844	225.535
LLL-59	15.177	42.4312	236.621
LLL-60	14.3236	38.8379	233.639
LLL-61	17.2322	60.3976	293.196
LLL-62	18.7438	67.5331	289.755
LLL-63	16.0076	58.8685	305.428
LLL-64	19.3245	88.1753	373.598
LLL-65	14.6384	37.0795	215.979
LLL-66	16.0196	40.9021	213.303
LLL-67	14.4757	37.844	222.859
LLL-68	20.1809	72.2477	284.786
LLL-69	15.4498	42.8135	233.563
LLL-70	19.0278	71.4832	305.046
LLL-71	16.049	43.8328	229.867
LLL-72	17.1067	82.9511	401.376
LLL-73	19.365	85.2446	354.358
LLL-74	18.9303	67.2783	284.404
LLL-75	16.609	36.6972	184.251
LLL-76	18.4385	84.0979	373.598
LLL-77	18.1772	66.2589	290.52
LLL-78	19.9475	81.0398	328.236
LLL-79	18.6799	69.9541	302.37
LLL-80	19.2536	86.1366	360.347
LLL-81	19.2218	61.6718	264.016
LLL-82	18.1149	67.6606	306.957
LLL-83	16.6453	52.37	258.41
LLL-84	17.577	91.7431	431.193
LLL-85	19.0066	70.3364	298.675
LLL-86	19.9351	97.0948	393.349
LLL-87	18.7525	61.9266	268.349
LLL-88	16.025	47.0183	243.119
LLL-89	14.279	40.5199	244.266
LLL-90	19.5741	77.9817	320.719
LLL-91	17.495	68.0428	321.101
LLL-92	19.5912	76.4526	314.985
LLL-93	16.8102	51.2232	254.205
LLL-94	20.9972	68.8073	258.41
LLL-95	19.2423	84.0979	353.211
LLL-96	21.2284	95.948	358.945
LLL-97	20.5099	84.4801	329.511
LLL-98	18.4418	65.7492	288.481
LLL-99	20.3036	80.5301	311.927
LLL-100	18.2393	56.5749	253.823
LLL-101	14.4349	35.9327	210.627
LLL-102	18.1663	61.5443	266.055
LLL-103	17.1522	48.1651	230.887
LLL-104	17.0888	56.1927	265.673
LLL-105	15.5104	38.9908	211.391
LLL-106	16.4153	44.3425	225.153
LLL-107	19.9845	93.6544	375.382
LLL-108	18.6256	73.0122	319.19
LLL-109	16.0365	38.9908	200.688
LLL-110	19.9413	85.1172	337.92
LLL-113	17.8392	77.472	355.759
LLL-114	20.5391	87.5382	339.45
LLL-115	14.4912	35.9327	212.156
LLL-116	13.52	32.1101	204.383
LLL-117	18.4565	94.2915	404.689
LLL-118	15.5805	41.7941	225.79
LLL-120	19.2468	89.1947	372.579
LLL-121	17.5521	76.0703	357.416
LLL-122	19.4734	76.8349	319.19
LLL-123	16.0281	42.8135	224.388
LLL-124	15.7547	41.2844	218.654
LLL-125	16.0785	46.8909	244.648
LLL-126	18.9478	71.4832	304.281
LLL-127	15.2324	42.8135	238.022
LLL-128	21.1907	110.856	413.226
LLL-129	18.7833	77.5994	336.774
LLL-130	19.2346	75.6881	320.336
LLL-131	15.8092	43.578	230.887
LLL-132	16.5283	42.4312	213.685
LLL-133	16.8004	48.9297	240.826
LLL-134	14.446	37.844	222.477
LLL-135	14.259	41.6667	248.471
LLL-136	19.7496	84.0979	340.596
LLL-137	13.9862	39.3731	242.355
LLL-138	15.713	39.3731	211.009
LLL-139	20.72	69.8267	266.565
LLL-140	17.5755	58.104	272.936
LLL-141	16.2103	43.1957	222.477
LLL-142	20.1793	88.3028	349.388
LLL-143	14.71	37.0795	215.979
LLL-144	16.3609	50.4587	257.39
LLL-145	13.207	31.3456	205.275
LLL-146	20.3891	99.0061	392.202
LLL-147	17.1504	66.896	322.248
LLL-148	12.6207	30.0714	207.951
Ler	18.9	75.43	322.63
Ll-0	15.32	40.05	220.47
