# Supplementary material for: A Genetic Dissection of Natural Variation for Stomatal Abundance Traits in Arabidopsis
Source: Front Plant Sci. 2019 Nov 11;10:1392. doi: 10.3389/fpls.2019.01392 (PMC6859887; doi:10.3389/fpls.2019.01392)
Supplement: Supplementary file 8 [file Table_4.xlsx]

## Sheet: S4
QTL					SI								SD								PD
(Closest	Map	2-LOD		LOD		% of		Allele		2-LOD		LOD		% of		Allele		2-LOD		LOD		% of		Allele
marker)	position	interval		score		variance		effect		interval		score		variance		effect		interval		score		variance		effect
F4M2	1-47.7									32-57		3		2		-2.9		31-56		3.4		3.4		-12.6
F19K23	1-81.0	55-83		2.7		2.2		0.36		59-84		2.8		1.9		2.4		59-97		2.7		2.5		13.7
ERECTA	2-51.1	48-53		40.5		66.3		-1.76		49-53		45.2		67.6		-17.5		48-53		31.2		51.7		-47.2
MQC12	3-26.3	0-35		2.1		1.7		0.28		2-34		4.2		2.9		3.8		17-35		6.2		6.6		17.2
FCA8	4-28.1									11-54		2.1		1.4		-2.6		7-52		1.9		1.8		-9.3
Total						0.756								0.805								0.714
