# Supplementary material for: A Genetic Dissection of Natural Variation for Stomatal Abundance Traits in Arabidopsis
Source: Front Plant Sci. 2019 Nov 11;10:1392. doi: 10.3389/fpls.2019.01392 (PMC6859887; doi:10.3389/fpls.2019.01392)
Supplement: Supplementary file 9 [file Table_5.xlsx]

## Sheet: S5
Trait	Effects	F Statistic	R2	P-value
Stomatal index	G	54	68.4	1.7x10-9
	E	0.1	0	0.784
	G x E	0.8	0	0.386
Stomatal density	G	57.2	21.8	8.0x10-10
	E	169.4	68	1.1x10-17
	G x E	1.2	0.1	0.287
Pavement cell density	G	4.4	0	0,041
	E	297	89.7	1.1x10-22
	G x E	6.1	2.5	0.017
a G, main effect of the genotype; E: main effect of the environment; GxE, interaction effect between the genotype and environment. b F values calculated by ANOVA. c R2, proportion of the phenotypic variance explained by the indicated source. d The significance for F statistics.
