# Supplementary material for: A Genetic Dissection of Natural Variation for Stomatal Abundance Traits in Arabidopsis
Source: Front Plant Sci. 2019 Nov 11;10:1392. doi: 10.3389/fpls.2019.01392 (PMC6859887; doi:10.3389/fpls.2019.01392)
Supplement: Supplementary file 10 [file Table_6.xlsx]

## Sheet: S6
chr	pos	strain	type	codon change	amino acid change	# exon
3	7446353	Ll-0	synonymous_variant	ctC/ctA	p.Leu39Leu/c.117C>A	1
3	7446513	Ll-0	synonymous_variant	aaA/aaG	p.Lys199Lys/c.597A>G	1
3	7446513	Ler	synonymous_variant	aaA/aaG	p.Lys199Lys/c.597A>G	1
3	7446513	LER	synonymous_variant	aaA/aaG	p.Lys199Lys/c.597A>G	1
3	7446726	Ler	synonymous_variant	agT/agC	p.Ser270Ser/c.810T>C	1
3	7446726	LER	synonymous_variant	agT/agC	p.Ser270Ser/c.810T>C	1
