# Supplementary material for: A Genetic Dissection of Natural Variation for Stomatal Abundance Traits in Arabidopsis
Source: Front Plant Sci. 2019 Nov 11;10:1392. doi: 10.3389/fpls.2019.01392 (PMC6859887; doi:10.3389/fpls.2019.01392)
Supplement: Supplementary file 11 [file Table_7.xlsx]

## Sheet: S7
	3 dag							21 dag
Genotype	PLI	SLI	TLI	% SL	% PLS	%SLS		SI
LER	15.1 ± 0.8	4.9 ± 0.6	19.9 ± 1.0	30 ± 0.0	28.7 ± 6.1	0		16.9 ± 1.4
Ler	15.4 ± 1.4	9.6 ± 1.1***	25.0 ± 1.9**	60 ± 1.0***	43.0 ± 3.2**	4.4 ± 4.2*		20.8 ± 1.3***
MID3-Ll-0	14.9 ± 1.8	6.0 ± 0.6*	20.9 ± 0.8	40 ± 1.0*	38.6 ± 5.3*	0		19.8 ± 0.7***
(***, P ≤ 0.001; **, P ≤ 0.01; *, P ≤ 0.05)
PLI: Primary lineages index (%)					% SL: percentage of satellite linages
SLI: Satellite lineages index (%)					% PLS: percentage of PL forming SL
TLI: Total lineages index (%)					% SLS: percentage of SL forming SL
					SI: Stomatal index (%)
