# Supplementary material for: A Genetic Dissection of Natural Variation for Stomatal Abundance Traits in Arabidopsis
Source: Front Plant Sci. 2019 Nov 11;10:1392. doi: 10.3389/fpls.2019.01392 (PMC6859887; doi:10.3389/fpls.2019.01392)
Supplement: Supplementary file 12 [file Table_8.xlsx]

## Sheet: S8
	5 dag
Genotype	PLI	SLI	TLI	% SL	% PLS	%SLS
LER	14.5 ± 1.3	4.0 ± 1.1	18.5 ± 1.0	21.3 ± 5.1	29.3 ± 9.3	0
MID3-Ll-0	15.3 ± 0.7	6.2 ± 1.0*	21.4 ± 0.4***	28.6 ± 4.1*	39.0 ± 6.0*	0
(***, P ≤ 0.001; **, P ≤ 0.01; *, P ≤ 0.05)
PLI: Primary lineages index (%)				% SL: percentage of satellite linages
SLI: Satellite lineages index (%)				% PLS: percentage of PL forming SL
TLI: Total lineages index (%)				% SLS: percentage of SL forming SL
